# Supplementary material for: Comparison of the fecal, cecal, and mucus microbiome in male and female mice after TNBS-induced colitis
Source: PLoS One. 2019 Nov 8;14(11):e0225079. doi: 10.1371/journal.pone.0225079 (PMC6839838; doi:10.1371/journal.pone.0225079)
Supplement: S1 Table — (XLSX) [file pone.0225079.s002.xlsx]

## Sheet: Sheet1
		Degree of Inflammationa
Criteria		1	2	3
		Focal/locally	Multifocal	Diffuse
Distribution of leukocytes
		Mild	Moderate	Severe
Severity of infiltrate
Distribution of epithelial erosion/ulceration		Focal/locally extensive	Multifocal	Diffuse
		Mild	Moderate	Severe
Severity of necrosis
				Total Score
a. A score of 0 was assigned for each criterion not represented in the section
